# Supplementary material for: Therapeutic Target Identification and Inhibitor Screening against Riboflavin Synthase of Colorectal Cancer Associated Fusobacterium nucleatum
Source: Cancers (Basel). 2022 Dec 19;14(24):6260. doi: 10.3390/cancers14246260 (PMC9777469; doi:10.3390/cancers14246260)
Supplement: Supplementary file 1 [file cancers-14-06260-s001.zip]

Archive with 1 entries (1 files):
- cancers-2044188-supplementary.xls
