# Supplementary material for: Therapeutic Target Identification and Inhibitor Screening against Riboflavin Synthase of Colorectal Cancer Associated Fusobacterium nucleatum
Source: Cancers (Basel). 2022 Dec 19;14(24):6260. doi: 10.3390/cancers14246260 (PMC9777469; doi:10.3390/cancers14246260)
Supplement: Supplementary file 1 [file cancers-14-06260-s001.zip › cancers-2044188-supplementary.xls]

Genome no.	Organism name	No. of core genes	No. of accessory genes	No. of unique genes	No. of exclusively absent genes
1	Fusobacterium nucleatum CC53	1193	581	61	35	1870
2	Fusobacterium nucleatum Fn10-CTX3	1193	567	161	52	1973
3	Fusobacterium nucleatum Fn146CP	1193	611	76	16	1896
4	Fusobacterium nucleatum Fn173CP	1193	728	44	14	1979
5	Fusobacterium nucleatum Fn3760T	1193	810	120	28	2151
6	Fusobacterium nucleatum FnS0431	1193	838	109	21	2161
7	Fusobacterium nucleatum subsp. animalis strain P2_CP	1193	1017	1	0	2211
8	Fusobacterium nucleatum subsp. animalis strain P2_LM	1193	1014	6	0	2213
9	Fusobacterium nucleatum subsp. animalis strain THCT5A4	1193	887	181	4	2265
10	Fusobacterium nucleatum subsp. animalis strain THCT6B3	1193	744	117	0	2054
11	Fusobacterium nucleatum subsp. animalis strain THCT7A2	1193	915	137	2	2247
12	Fusobacterium nucleatum subsp. polymorphum strain THCT7E2	1193	983	124	1	2301
13	Fusobacterium nucleatum subsp. polymorphum strain THCT15E1	1193	924	211	2	2330
14	Fusobacterium nucleatum subsp. vincentii strain THCT14A3	1193	613	66	1	1873
		16702				29524
